# Supplementary material for: Identification of Immune&Driver Molecular Subtypes Optimizes Immunotherapy Strategies for Gastric Cancer
Source: Int J Mol Sci. 2026 Jan 9;27(2):696. doi: 10.3390/ijms27020696 (PMC12841528; doi:10.3390/ijms27020696)
Supplement: Supplementary file 1 [file ijms-27-00696-s001.zip]

Archive with 1 entries (1 files):
- ijms-4054085-supplementary.pdf
